# Supplementary material for: Comprehensive analysis of pan‐cancer reveals potential of ASF1B as a prognostic and immunological biomarker
Source: Cancer Med. 2021 Sep 2;10(19):6897–916. doi: 10.1002/cam4.4203 (PMC8495294; doi:10.1002/cam4.4203)
Supplement: Supplementary file 6 — Table S2 [file CAM4-10-6897-s003.xlsx]

## Sheet: Sheet1
CancerType	ACC	BLCA	BRCA	CESC	CHOL	COAD	DLBC	ESCA	GBM	HNSC	KICH	KIRC	KIRP	LAML	LGG	LIHC	LUAD	LUSC	MESO	OV	PAAD	PCPG	PRAD	READ	SARC	SKCM	STAD	TGCT	THCA	THYM	UCEC	UCS	UVM
	p-Value/Cor	p-Value/Cor	p-Value/Cor	p-Value/Cor	p-Value/Cor	p-Value/Cor	p-Value/Cor	p-Value/Cor	p-Value/Cor	p-Value/Cor	p-Value/Cor	p-Value/Cor	p-Value/Cor	p-Value/Cor	p-Value/Cor	p-Value/Cor	p-Value/Cor	p-Value/Cor	p-Value/Cor	p-Value/Cor	p-Value/Cor	p-Value/Cor	p-Value/Cor	p-Value/Cor	p-Value/Cor	p-Value/Cor	p-Value/Cor	p-Value/Cor	p-Value/Cor	p-Value/Cor	p-Value/Cor	p-Value/Cor	p-Value/Cor
B cells naive	0.02434	0.0994	0.00002/-0.13	0.00159	0.44735	0.16109	0.08938	0.38619	0.94844	0.02421	0.21645	0.01213	0.78852	0.70402	0.62283	0.00062/-0.20	0.45067	0.25334	0.01582	0.89418	0.15246	0.39046	0.20791	0.36947	0.00543	0.76917	0.00004/-0.21	0.2781	0.05751	0.72058	0.40757	0.23349	0.08524
B cells memory	0.93993	0.42345	0.16567	0.02542	0.13481	0.89318	0.34037	0.06436	0.726	0.42073	1	0.09671	0.89849	0.23967	0.82751	1	0.84043	0.32544	0.31685	0.55064	0.01163	0.00713	0.18628	0.52399	1	0.78732	0.49336	0.87576	0.05471	0.00246	0.38194	0.69924	1
Plasma cells	0.95022	0.00453	0.524	0.19851	0.75672	0.22968	1	0.14415	0.11854	0.00374	0.26401	0.04475	0.94744	0.00774	1	0.11785	0.12472	0.57465	0.01288	0.82897	0.24742	0.03829	0.02724	0.01629	0.57155	0.23391	0.23224	0.26172	0.02259	0.91159	0.16162	0.55555	0.00041/-0.54
T cells CD8	0.02167	0.00087/0.18	0.02052	0.05649	0.17739	0.00003/0.20	0.96394	0.98386	0.46881	0.00000/0.21	0.23482	0.00000/0.34	0.1939	0.12415	0.34618	0.10143	0.00016/0.16	0.00000/0.24	0.70459	0.82184	0.0056	0.63091	0.04735	0.608	0.89968	0.14163	0.00603	0.07779	0.95022	0.21347	0.00698	0.12284	0.29964
T cells CD4 naive	1	1	1	1	1	1	1	1	1	1	1	1	1	0.16133	1	1	1	1	1	1	1	1	1	1	1	1	1	1	1	0.00000/0.45	1	1	1
T cells CD4 memory resting	0.11711	0.0009/-0.18	0.00000/-0.19	0.77538	0.00555	0.00006/-0.19	0.6235	0.42067	0.28065	0.00167	0.31543	0.00000/-0.29	0.02527	0.00233	0.00003/0.23	0.00165	0.00000/0.32	0.00000/-0.28	0.22792	0.00308	0.58048	0.30363	0.00339	0.80487	0.68442	0.00030/0.18	0.00003/-0.22	0.26463	0.61185	0.06609	0.00002/-0.19	0.67531	0.41375
T cells CD4 memory activated	0.2136	0.01876	0.00000/0.24	0.61217	0.67919	0.00004/0.19	0.6704	0.00257	0.80051	0.00000/0.21	1	0.00000/0.20	0.00032/0.22	0.47986	1	0.00001/0.26	0.00000/-0.27	0.00983	0.87974	0.14349	0.4063	0.09048	0.35293	0.93176	0.75481	0.09695	0.00000/0.35	0.25865	0.00591	0.43518	0.00000/0.22	0.74678	0.0406
T cells follicular helper	0.20244	0.00003/0.23	0.00000/0.17	0.46828	0.54451	0.00222	0.321	0.02085	0.03205	0.00006/0.18	0.02196	0.00000/0.21	0.00000/0.31	1	0.03929	0.00000/0.39	0.02241	0.00319	0.65342	0.00012/0.21	0.11875	0.4267	0.6954	0.42936	0.15033	0.84747	0.00000/0.33	0.40033	0.00001/0.22	0.11065	0.00000/0.24	0.26855	0.13111
T cells regulatory (Tregs)	0.99819	0.00082/-0.19	0.0045	0.01184	0.58722	0.522	0.00009/-0.53	0.26281	1	0.00024/0.16	0.26088	0.00000/0.31	0.00983	1	1	0.03199	0.98747	0.772	0.04974	0.39155	0.71934	0.43792	0.00033/0.18	0.57123	0.06343	0.46853	0.33662	0.29704	0.0556	0.01883	0.00041/-0.16	0.01206	0.87304
T cells gamma delta	0.00665	0.71389	0.25756	0.43721	1	1	0.59691	1	0.267	1	0.40154	0.13827	1	0.19924	1	0.07297	0.69937	1	1	0.91637	1	1	1	1	0.18401	0.05866	1	1	0.35959	0.00117	0.01084	0.34035	0.34656
NK cells resting	0.14764	0.31594	1	0.27776	1	0.57844	1	0.41251	0.7027	0.51185	0.4242	0.00000/-0.26	0.19948	0.04383	0.96926	0.00067/-0.20	1	0.07316	1	1	0.23115	0.01264	1	0.54486	1	0.52109	0.25779	1	0.4608	0.00002/0.38	0.84355	0.22263	0.75784
NK cells activated	0.03443	0.00094/0.18	0.00044/0.11	0.97613	0.98379	0.00002/0.20	0.2602	0.14504	0.04976	0.41536	0.58033	0.00000/0.20	0.00011/0.24	0.38303	0.57241	0.70189	0.00109	0.01458	0.77241	0.215	0.1196	0.0948	0.41185	0.02415	0.65807	0.08509	0.00213	0.29162	0.91317	0.00000/-0.53	0.95837	0.87488	0.81142
Monocytes	0.38113	0.48744	0.00095/-0.10	0.75811	0.52092	0.64229	0.51355	0.42151	0.00328	0.78294	0.29954	0.00356	0.21706	0.0014	0.00027/-0.20	0.15135	0.1375	0.17159	0.6765	0.05566	0.00002/-0.32	0.96237	0.75358	0.10405	0.72669	0.34463	0.00764	0.33018	0.92812	0.01017	0.3436	0.92295	0.19889
Macrophages M0	0.01397	0.01842	0.00000/0.24	0.00000/-0.27	0.09174	0.81476	0.66664	0.64086	0.38232	0.00013/-0.17	0.60509	0.09263	0.00033/-0.22	1	0.00006/0.22	0.0358	0.00000/0.24	0.50817	0.71168	0.00744	0.00171	0.04764	0.15024	0.36651	0.72615	0.08627	0.00008/0.21	0.17847	0.02556	0.00000/-0.50	0.31163	0.77686	0.53346
Macrophages M1	0.44015	0.05257	0.00000/0.25	0.95246	0.93267	0.01438	0.15742	0.22623	0.17219	0.16891	0.15472	0.01636	0.00000/0.35	1	0.00000/0.31	0.4805	0.00000/0.37	0.00000/0.23	0.02058	0.33137	0.15013	0.75112	0.03823	0.56574	0.03278	0.45493	0.00000/0.27	0.94971	0.00506	0.00000/-0.63	0.00000/0.23	0.77085	0.07873
Macrophages M2	0.16419	0.47457	0.00987	0.14394	0.31532	0.0804	0.27473	0.229	0.00084/-0.26	0.57358	0.17939	0.00000/-0.23	0.00000/-0.33	0.00001/0.35	0.71952	0.00000/-0.30	0.13911	0.09453	0.0308	0.67108	0.79399	0.01966	0.00643	0.58074	0.08952	0.07469	0.35966	0.10073	0.00301	0.00000/-0.60	0.00505	0.30187	0.08906
Dendritic cells resting	0.46346	0.00866	0.00024/-0.11	0.00018/0.22	0.41078	0.31559	0.84537	0.33289	0.54438	0.00000/-0.24	0.92134	0.81466	0.07779	1	0.12365	0.00937	0.00022/-0.16	0.05593	0.04949	0.03481	0.32169	0.58349	0.07587	0.7477	0.06662	0.3286	0.04889	0.11941	0.33431	0.00000/0.63	0.00734	0.49447	0.15073
Dendritic cells activated	0.24244	0.88779	0.00000/0.15	0.28312	0.65584	0.57806	0.33072	0.05131	1	0.28216	0.56408	0.01042	0.44298	1	1	0.26641	0.1282	0.00012/-0.17	0.14931	0.03314	0.00163	0.73006	0.53882	0.55826	0.84676	0.34446	0.33061	0.99239	0.07634	0.00008/-0.36	0.08515	0.27323	1
Mast cells resting	0.00014/-0.61	0.18716	0.00000/-0.26	0.03288	0.60067	0.52681	0.42721	0.02183	0.03863	0.17084	0.13931	0.00000/-0.23	0.39105	0.19957	0.05412	0.04478	0.00000/-0.34	0.51679	0.31541	0.43904	0.01079	0.42471	0.14474	0.5251	0.38924	0.69472	0.00000/-0.34	0.42805	0.23106	0.00000/-0.54	0.09011	0.27668	0.94462
Mast cells activated	0.08306	0.63129	1	0.00006/-0.23	0.59757	0.28778	1	0.59874	0.6786	0.12436	1	1	1	1	0.00000/-0.27	1	1	0.09045	1	0.13378	1	0.22703	1	0.58522	1	0.26095	0.56448	1	1	1	0.47227	1	1
Eosinophils	0.00914	0.28006	1	1	1	0.59755	1	1	0.00012/-0.30	1	0.37559	1	1	0.21299	0.17155	1	0.40504	0.42821	1	1	1	0.31449	1	0.21252	1	1	0.17872	1	1	1	1	1	1
Neutrophils	0.44896	0.53969	0.62527	0.0019	0.67984	0.70213	1	0.51565	0.28029	0.00000/-0.29	0.96036	0.5429	0.69162	0.86038	0.17759	0.80346	0.67402	0.00018/-0.17	0.41556	0.072	0.83984	0.18649	1	0.75648	1	0.20568	0.0467	1	1	1	0.00099/-0.15	0.12257	1
